# Supplementary material for: Effective Synthesis of 4-Quinolones by Reductive Cyclization of 2′-Nitrochalcones Using Formic Acid as a CO Surrogate
Source: Molecules. 2023 Jul 15;28(14):5424. doi: 10.3390/molecules28145424 (PMC10386197; doi:10.3390/molecules28145424)
Supplement: Supplementary file 1 [file molecules-28-05424-s001.zip]

Archive with 1 entries (1 files):
- molecules-2494174-supplementary.pdf
